# Supplementary material for: Neuropilin-1 Controls Endothelial Homeostasis by Regulating Mitochondrial Function and Iron-Dependent Oxidative Stress
Source: iScience. 2018 Dec 11;11:205–23. doi: 10.1016/j.isci.2018.12.005 (PMC6327076; doi:10.1016/j.isci.2018.12.005)
Supplement: Table S1. PTMscan phosphoSerine Dataset of HDMECs si-NRP1 or si-Control, Related to Figures 3 and S2 [file mmc2.xlsx]

## Sheet: Column Definition
Column Name	Definition	In Details	In Summary
Accession	is the UniProt accession number for the assigned protein	Y	Y
Calculated m/z	"is the calculated, accurate mass-to-charge ratio of the identified peptide from the primary amino acid sequence and associated modifications"	Y	Y
Charge	is the observed charge state for the identified peptide	Y	Y
Count in Details	"is the number of times the designated modification site is represented from other peptide assignments in the Details tab. These redundant assignments can be as a result of multiple charge states, presence of oxidized methionine and overlapping sequence."		Y
Delta Cn	"is the delta Xcorr value. In general, a Delta Cn of 0.1 or greater is good"	Y
Description	is the FASTA database description of the protein entry	Y	Y
Fold Change	is the relative fold-change between the integrated peak area of the heavy (numerator) and light (denominator) conditions. A negative value indicates the peptide is more abundant in the light condition		Y
Gene Name	"is the gene name for the assigned protein. In some cases, the Gene Name is hyperlinked (when in blue text) when there are protein-specific antibodies available at CST"	Y	Y
kD	is the translated molecular weight of the assigned protein	Y
Mass Accuracy (ppm)	is the mass measurement error obtained between the observed and theoretical mass of the assigned peptide	Y
MS2 Spectrum Number	is the spectrum number of the MS2 channel of the raw LC-MS/MS data file	Y
uDeltaCn	is the delta Xcorr value excluding peptides of the same sequence with phosphates localized to different residues.	Y
P value	"is the probability score which is generated from a neural network of MS/MS spectra (CID only, parent ions of z=2 or 3) to indicate the likelihood that a sequence can be correctly assigned. A value of 0 is indicates a high false-positive assignment"	Y
Peak Apex MS Spectrum Number	is the spectrum number that is referenced for the corresponding apex peak intensity measurement of the parent ion from the MS channel of the raw LC-MS/MS data file	Y
Peptide	is the amino acid sequence for the peptide assignment	Y	Y
Raw Intensity	is the parent ion intensity observed during the MS at its chromatographic apex. A blank intensity value indicates that the peptide was not analyzed by MS/MS for that particular sample and does not suggest that the peptide was absent from the sample		Y
Retention Time	is the corresponding apex retention time of the parent ion from the MS channel of the raw LC-MS/MS data file		Y
Site	"is the site of modification for the peptide assignment. In some cases, the site is hyperlinked (when in blue text) when there are site-specific antibodies available at CST"	Y	Y
Species	indicates the origin(s) of the identified peptide	Y
URL	is the URL address for the PhosphoSitePlus web site for the protein assignment	Y	Y
Xcorr	"is the primary SEQUEST score for the identified peptide, which is based on the correlation of the experimental MS/MS spectrum and a theoretical MS/MS spectrum derived from the assigned sequence"	Y
Upstream/Downstream	is a listing of known kinases upstream of the protein/site and targets downstream of the protein	Y

## Sheet: Details
UQ199760-1 PTMSCAN® RESULTS
Table #3: Human Dermal Microvascular Endothelial Cell; Trypsin Digest; IMAC-Fe3+
Samples: Sample 1= scrambled siRNA = CS23088, 23089; Sample 2= NRP-1 siRNA = CS23090, 23091
Legend: * - phosphorylation, # - oxidized methionine, § - published site, Blue Text - CST antibody available, – - no Fold Change determined, Bold Intensity = manually reviewed values. Red intensity = multiple identifications for one m/z.
																MS2 Spectrum Number				Peak Apex MS Spectrum Number				Retention Time				Xcorr				Mass Accuracy (ppm)				DeltaCorr				Rsp				Discriminant
Row Number	Row Index	Protein Type	Gene Name	Protein Name	Site	Description	Accession	URL	kD	-7/+7 peptide	Upstream Kinase	Downstream Target	Peptide	Charge	Calc. m/z	(CS23088)	(CS23089)	(CS23090)	(CS23091)	(CS23088)	(CS23089)	(CS23090)	(CS23091)	(CS23088)	(CS23089)	(CS23090)	(CS23091)	(CS23088)	(CS23089)	(CS23090)	(CS23091)	(CS23088)	(CS23089)	(CS23090)	(CS23091)	(CS23088)	(CS23089)	(CS23090)	(CS23091)	(CS23088)	(CS23089)	(CS23090)	(CS23091)	(CS23088)	(CS23089)	(CS23090)	(CS23091)	Species	Motif
	Mitochondrial protein
9807	9772	Receptor, channel, transporter or cell surface protein	ABCB8; ABCB8	ABCB8; ABCB8 iso2	429, 440, 458; 412, 423, 441	ATP-binding cassette sub-family B member 8, mitochondrial	Q9NUT2; Q9NUT2-2	http://www.phosphosite.org/proteinAction.do?id=24585&showAllSites=true	80; 78	QRSMANLsVLFGQVV, GQVVRGLsAGARVFE, LNPCIPLsGGCCVPK; QRSMANLsVLFGQVV, GQVVRGLsAGARVFE, LNPCIPLsGGCCVPK			SMANLS*VLFGQVVRGLS*AGARVFEYMALNPCIPLS*GG	4	1031.23		34352				34348				109.67				3.76				0.8644				0.0236				86				0.952			human	1
6858	6835	Mitochondrial protein	AGPS	AGPS	118, 121, 135	alkyldihydroxyacetonephosphate synthase, peroxisomal precursor	O00116	http://www.phosphosite.org/proteinAction.do?id=10642&showAllSites=true	73	IELTGKRyPLSGMGL, TGKRYPLsGMGLPTF, FKEWIQNtLGVNVEH			Y*PLS*GMGLPTFKEWIQNT*LGVNVEH	4	768.336	7605				7592				29.26				2.812				-1.1486				0.0746				1				1.044				human	1
6859	6836	Mitochondrial protein	AMACR	AMACR	188, 190	alpha-methylacyl-CoA racemase isoform 3	Q9UHK6	http://www.phosphosite.org/proteinAction.do?id=1171427&showAllSites=true	42	DANMVEGtAYLSSFL, NMVEGTAyLSSFLWK			TGKGQVIDANM#VEGT*AY*LSSF	4	591.752		16568				16549				56.86				2.582				3.4915				0.1211				18				1.194			human	1
6860	6837	Mitochondrial protein	ATAD1	ATAD1	§319	ATPase family AAA domain-containing protein 1	Q8NBU5	http://www.phosphosite.org/proteinAction.do?id=1285860&showAllSites=true	41	REYVNSTsEESHDED			EYVNSTS*EESHDEDEIRPVQQQDLHR	4	805.851		12868				12853				45.77				3.131				1.1922				0.0017				131				1.728			human	1
6861	6838	Mitochondrial protein	ATAD1	ATAD1	§322	ATPase family AAA domain-containing protein 1	Q8NBU5	http://www.phosphosite.org/proteinAction.do?id=1285860&showAllSites=true	41	VNSTSEEsHDEDEIR			EYVNSTSEES*HDEDEIRPVQQQDLHR	4	805.851	12654	12904			12639	12895			44.85	45.88			2.5	2.621			1.0248	1.1922			0.0278	0.0078			30	6			0.871	0.884			human	1
6862	6839	Mitochondrial protein	BCKDHA	BCKDH E1-alpha	§337	2-oxoisovalerate dehydrogenase subunit alpha, mitochondrial isoform 1 precursor	P12694	http://www.phosphosite.org/proteinAction.do?id=3410&showAllSites=true	50	TYRIGHHsTSDDSSA	BCKDK		IGHHS*TSDDSSAYR	2	806.823	2928	3110			2918	3092			14.89	15.75			2.781	2.978			1.1607	1.3512			0.094	0.0748			1	1			2.152	2.337			human	1
6863	6840	Mitochondrial protein	BCKDHA	BCKDH E1-alpha	§337	2-oxoisovalerate dehydrogenase subunit alpha, mitochondrial isoform 1 precursor	P12694	http://www.phosphosite.org/proteinAction.do?id=3410&showAllSites=true	50	TYRIGHHsTSDDSSA	BCKDK		IGHHS*TSDDSSAYR	3	538.218	2903	3075	3155	3181	2897	3071	3153	3178	14.81	15.65	16.57	15.63	3.454	3.782	3.823	2.572	0.575	0.1979	0.5277	0.1598	0.0997	0.0345	0.0529	0.0974	1	1	1	1	2.644	2.742	2.889	1.849	human	1
6864	6841	Mitochondrial protein	BCKDHA	BCKDH E1-alpha	§337, §343	2-oxoisovalerate dehydrogenase subunit alpha, mitochondrial isoform 1 precursor	P12694	http://www.phosphosite.org/proteinAction.do?id=3410&showAllSites=true	50	TYRIGHHsTSDDSSA, HSTSDDSsAYRSVDE	BCKDK		IGHHS*TSDDSS*AYRSVDEVNYWDKQDHPISR	6	627.767	16103				16083				55.23				2.938				1.0219				0.0179				26				2.023				human	1
6865	6842	Mitochondrial protein	BCKDHA	BCKDH E1-alpha	§337, §345	2-oxoisovalerate dehydrogenase subunit alpha, mitochondrial isoform 1 precursor	P12694	http://www.phosphosite.org/proteinAction.do?id=3410&showAllSites=true	50	TYRIGHHsTSDDSSA, TSDDSSAyRSVDEVN	BCKDK		IGHHS*TSDDSSAY*RSVDEVNYWDKQDHPISR	5	753.119		16319				16318				56.15				4.593				0.5746				0.0026				13				3.369			human	1
6866	6843	Mitochondrial protein	BCKDHA	BCKDH E1-alpha	§337, §347	2-oxoisovalerate dehydrogenase subunit alpha, mitochondrial isoform 1 precursor	P12694	http://www.phosphosite.org/proteinAction.do?id=3410&showAllSites=true	50	TYRIGHHsTSDDSSA, DDSSAYRsVDEVNYW	BCKDK		IGHHS*TSDDSSAYRS*VDEVNYWDK	3	976.722	17661			17702	17658			17700	59.77			60.85	3.565			2.955	0.9373			1.0346	0.036			0.0238	1			98	1.788			2.924	human	1
6867	6844	Mitochondrial protein	BCKDHA	BCKDH E1-alpha	§337, §347	2-oxoisovalerate dehydrogenase subunit alpha, mitochondrial isoform 1 precursor	P12694	http://www.phosphosite.org/proteinAction.do?id=3410&showAllSites=true	50	TYRIGHHsTSDDSSA, DDSSAYRsVDEVNYW	BCKDK		IGHHS*TSDDSSAYRS*VDEVNYWDK	4	732.793				17744				17742				60.97				3.15				0.623				0.0063				4				1.731	human	1
6868	6845	Mitochondrial protein	BCKDHA	BCKDH E1-alpha	§338, §339	2-oxoisovalerate dehydrogenase subunit alpha, mitochondrial isoform 1 precursor	P12694	http://www.phosphosite.org/proteinAction.do?id=3410&showAllSites=true	50	YRIGHHStSDDSSAY, RIGHHSTsDDSSAYR			IGHHST*S*DDSSAYR	3	564.873			3889	3885			3877	3865			18.89	17.85			2.164	1.871			1.0448	0.1247			0.013	0.0063			28	6			0.965	0.843	human	1
6869	6846	Mitochondrial protein	BCKDHA	BCKDH E1-alpha	§338, §347	2-oxoisovalerate dehydrogenase subunit alpha, mitochondrial isoform 1 precursor	P12694	http://www.phosphosite.org/proteinAction.do?id=3410&showAllSites=true	50	YRIGHHStSDDSSAY, DDSSAYRsVDEVNYW	BCKDK		IGHHST*SDDSSAYRS*VDEVNYWDKQDHPISR	4	941.147			15896				15892				56.48				3.321				0.6523				0.012				9				2.151		human	1
6870	6847	Mitochondrial protein	BCKDHA	BCKDH E1-alpha	§338, §347	2-oxoisovalerate dehydrogenase subunit alpha, mitochondrial isoform 1 precursor	P12694	http://www.phosphosite.org/proteinAction.do?id=3410&showAllSites=true	50	YRIGHHStSDDSSAY, DDSSAYRsVDEVNYW	BCKDK		IGHHST*SDDSSAYRS*VDEVNYWDKQDHPISR	5	753.119	16024				16020				55.01				3.375				0.3491								20				2.7				human	1
6871	6848	Mitochondrial protein	BCKDHA	BCKDH E1-alpha	§339, §347	2-oxoisovalerate dehydrogenase subunit alpha, mitochondrial isoform 1 precursor	P12694	http://www.phosphosite.org/proteinAction.do?id=3410&showAllSites=true	50	RIGHHSTsDDSSAYR, DDSSAYRsVDEVNYW	BCKDK		IGHHSTS*DDSSAYRS*VDEVNYWDKQDHPISR	5	753.119			16026	16088			16018	16086			56.87	56.06			3.262	3.856			0.6822	0.583			0.0263	0.0071			429	2			1.049	1.58	human	1
6872	6849	Mitochondrial protein	CHCHD3	CHCHD3	§49	coiled-coil-helix-coiled-coil-helix domain-containing protein 3, mitochondrial precursor	Q9NX63	http://www.phosphosite.org/proteinAction.do?id=10282&showAllSites=true	26	SGSKSQRySGAYGAS			Y*SGAYGASVSDEELK	2	828.346	16141	16332	16054		16125	16318	16039		55.35	56.19	56.95		2.987	3.307	3.559		1.3486	1.0535	0.405		0.0754	0.059	0.0018		1	1	1		2.195	2.492	2.659		human	1
6873	6850	Mitochondrial protein	CHCHD3	CHCHD3	§49	coiled-coil-helix-coiled-coil-helix domain-containing protein 3, mitochondrial precursor	Q9NX63	http://www.phosphosite.org/proteinAction.do?id=10282&showAllSites=true	26	SGSKSQRySGAYGAS			Y*SGAYGASVSDEELK	2	828.346	16119				16104				55.28				3.156				1.3486				0.0771				1				2.202				human	1
6874	6851	Mitochondrial protein	CXorf23; CXorf23	CXorf23; CXorf23 iso3	§15, §17; §15, §17	hypothetical protein LOC256643	A2AJT9; A2AJT9-3	http://www.phosphosite.org/proteinAction.do?id=13445&showAllSites=true	84; 73	SPRWKHRsLSPVPRN, RWKHRSLsPVPRNAE; SPRWKHRsLSPVPRN, RWKHRSLsPVPRNAE			HRS*LS*PVPR	3	403.516	5553				5540				22.96				2				0.0773				0.022				3				0.935				human	1
6875	6852	Mitochondrial protein	CXorf23; CXorf23	CXorf23; CXorf23 iso3	§15, §17; §15, §17	hypothetical protein LOC256643	A2AJT9; A2AJT9-3	http://www.phosphosite.org/proteinAction.do?id=13445&showAllSites=true	84; 73	SPRWKHRsLSPVPRN, RWKHRSLsPVPRNAE; SPRWKHRsLSPVPRN, RWKHRSLsPVPRNAE			S*LS*PVPR	2	458.19	10293	10510	10446	10453	10287	10501	10432	10438	37.44	38.38	39.44	38.45	1.394	1.497	1.45	1.377	0.5181	0.2153	0.482	0.3869	0.1678	0.1577	0.1444	0.2105	1	16	8	3	1.099	1.072	1.086	1.21	human	1
6876	6853	Mitochondrial protein	CXorf23; CXorf23	CXorf23; CXorf23 iso3	§78, §80; §78, §80	hypothetical protein LOC256643	A2AJT9; A2AJT9-3	http://www.phosphosite.org/proteinAction.do?id=13445&showAllSites=true	84; 73	YQSYEHRsPSPNIRN, SYEHRSPsPNIRNSL; YQSYEHRsPSPNIRN, SYEHRSPsPNIRNSL			GNIYYQSYEHRS*PS*PNIR	3	780.998			14240				14233				51.44				2.121				0.6571				0.1404				2				1.364		human	1
6877	6854	Mitochondrial protein	DCAF5	WDR22	§648, §651	DDB1- and CUL4-associated factor 5	Q96JK2	http://www.phosphosite.org/proteinAction.do?id=18646&showAllSites=true	104	EIQPSRAsPTSDIES, PSRASPTsDIESVER			STSTLEIQPSRAS*PTS*DIESVER	3	884.06		22434	21861	22145		22429	21844	22132		74.13	74.51	74.1		3.365	3.177	3.61		0.9367	0.8127	0.8152		0.0282	0.0043	0.0275		1	1	1		1.818	1.431	1.955	human	1
6878	6855	Mitochondrial protein	DCAF5	WDR22	§648, 655	DDB1- and CUL4-associated factor 5	Q96JK2	http://www.phosphosite.org/proteinAction.do?id=18646&showAllSites=true	104	EIQPSRAsPTSDIES, SPTSDIEsVERKIYK			STSTLEIQPSRAS*PTSDIES*VER	3	884.06	22331	22564	21835		22322	22555	21823		73.46	74.52	74.43		3.695	3.084	3.623		0.6863	0.9561	0.86		0.0395	0.0326	0.001		8	25	6		2.075	1.204	1.974		human	1
6879	6856	Mitochondrial protein	FSIP2	FSIP2	4126, 4132, 4135	fibrous sheath-interacting protein 2	Q5CZC0	http://www.phosphosite.org/proteinAction.do?id=23323&showAllSites=true	781	SNLTEFTsLPRSSSD, TSLPRSSsDYSTMLS, PRSSSDYsTMLSHSF			LQSNLTEFTS*LPRSSS*DYS*TMLSHSFLEDVIRRLLSQLIPPPITCSS	5	1113.53	29570				29562				94.66				3.985				-2.8404				0.0332				735				1.14				human	1
6880	6857	Mitochondrial protein	FUNDC2	FUNDC2	§151	FUN14 domain-containing protein 2	Q9BWH2	http://www.phosphosite.org/proteinAction.do?id=3643093&showAllSites=true	21	EQLKIRKsNQIPTEV			S*NQIPTEVR	2	562.261	10267	10524			10266	10522			37.37	38.43			2.554	2.239			0.2697	0.3587			0.1232	0.0441			2	1			1.514	1.143			human	1
6881	6858	Mitochondrial protein	GK	GLPK	284, 285, 295	glycerol kinase isoform b	P32189	http://www.phosphosite.org/proteinAction.do?id=1298566&showAllSites=true	61	QIGQAKNtYGTGCFL, IGQAKNTyGTGCFLL, GCFLLCNtGHKCVFS			ISGCLGDQSAALVGQMCFQIGQAKNT*Y*GTGCFLLCNT*GHK	5	921.389				38983				38974				126.19				3.656				-1.525				0.0402				115				1.08	human	1
6882	6859	Mitochondrial protein	MCCC1	MCCC1	591	methylcrotonoyl-CoA carboxylase subunit alpha, mitochondrial precursor	Q96RQ3	http://www.phosphosite.org/proteinAction.do?id=9965&showAllSites=true	80	QVLGNLYsEGDCTYL			YSM#QIEDKTFQVLGNLYS*EGDCTYLK	4	800.357		24175				24168				79.31				3.211				1.5938				0.0417				349				0.901			human	1
6883	6860	Mitochondrial protein	MPST; MPST	MPST; MPST iso3	66, 108, 109; 86, 128, 129	3-mercaptopyruvate sulfurtransferase isoform 2	P25325; J3KPV7	http://www.phosphosite.org/proteinAction.do?id=12867&showAllSites=true	33; 35	FFDIDQCsDRTSPYD, DASDQGLySAPRVWW, ASDQGLYsAPRVWWM; FFDIDQCsDRTSPYD, DASDQGLySAPRVWW, ASDQGLYsAPRVWWM			DIDQCS*DRTSPYDHMLPGAEHFAEYAGRLGVGAATHVVIYDASDQGLY*S*APR	5	1184.71				47248				47244				156.76				2.811				3.2695				0.0067				385				1.043	human	1
6884	6861	Mitochondrial protein	MTUS1; MTUS1; MTUS1; MTUS1	MTUS1; MTUS1 iso2; MTUS1 iso3; MTUS1 iso6	§1241, §1245, §1255; §1187, §1191, §1201; §407, §411, §421; §488, §492, §502	microtubule-associated tumor suppressor 1 isoform 1	Q9ULD2; Q9ULD2-2; Q9ULD2-3; Q9ULD2-6	http://www.phosphosite.org/proteinAction.do?id=7803&showAllSites=true	141; 136; 51; 59	LHNGDLCsPKRSPTS, DLCSPKRsPTSSAIP, SSAIPLQsPRNSGSF; LHNGDLCsPKRSPTS, DLCSPKRsPTSSAIP, SSAIPLQsPRNSGSF; LHNGDLCsPKRSPTS, DLCSPKRsPTSSAIP, SSAIPLQsPRNSGSF; LHNGDLCsPKRSPTS, DLCSPKRsPTSSAIP, SSAIPLQsPRNSGSF			LHNGDLCS*PKRS*PTSSAIPLQS*PR	3	953.42		14634				14617				51.14				2.978				0.4405				0.1203				7				1.507			human	1
6885	6862	Mitochondrial protein	MTUS1; MTUS1; MTUS1; MTUS1	MTUS1; MTUS1 iso2; MTUS1 iso3; MTUS1 iso6	§1241, §1245, §1255; §1187, §1191, §1201; §407, §411, §421; §488, §492, §502	microtubule-associated tumor suppressor 1 isoform 1	Q9ULD2; Q9ULD2-2; Q9ULD2-3; Q9ULD2-6	http://www.phosphosite.org/proteinAction.do?id=7803&showAllSites=true	141; 136; 51; 59	LHNGDLCsPKRSPTS, DLCSPKRsPTSSAIP, SSAIPLQsPRNSGSF; LHNGDLCsPKRSPTS, DLCSPKRsPTSSAIP, SSAIPLQsPRNSGSF; LHNGDLCsPKRSPTS, DLCSPKRsPTSSAIP, SSAIPLQsPRNSGSF; LHNGDLCsPKRSPTS, DLCSPKRsPTSSAIP, SSAIPLQsPRNSGSF			LHNGDLCS*PKRS*PTSSAIPLQS*PR	4	715.317		14610	14373			14596	14359			51.06	51.85			3.558	2.294			1.258	0.8524			0.0678	0.0109			26	32			2.691	1.85		human	1
6886	6863	Mitochondrial protein	MTUS1; MTUS1; MTUS1; MTUS1	MTUS1; MTUS1 iso2; MTUS1 iso3; MTUS1 iso6	§1245, §1255; §1191, §1201; §411, §421; §492, §502	microtubule-associated tumor suppressor 1 isoform 1	Q9ULD2; Q9ULD2-2; Q9ULD2-3; Q9ULD2-6	http://www.phosphosite.org/proteinAction.do?id=7803&showAllSites=true	141; 136; 51; 59	DLCSPKRsPTSSAIP, SSAIPLQsPRNSGSF; DLCSPKRsPTSSAIP, SSAIPLQsPRNSGSF; DLCSPKRsPTSSAIP, SSAIPLQsPRNSGSF; DLCSPKRsPTSSAIP, SSAIPLQsPRNSGSF			RS*PTSSAIPLQS*PR	3	552.922		12915		12801		12895		12789		45.91		45.96		2.914		2.478		0.5217		0.928		0.0907		0.0216		2		35		1.587		1.015	human	1
6887	6864	Mitochondrial protein	MTUS1; MTUS1; MTUS1; MTUS1	MTUS1; MTUS1 iso2; MTUS1 iso3; MTUS1 iso6	§1264, §1268; §1210, §1214; §430, §434; §511, §515	microtubule-associated tumor suppressor 1 isoform 1	Q9ULD2; Q9ULD2-2; Q9ULD2-3; Q9ULD2-6	http://www.phosphosite.org/proteinAction.do?id=7803&showAllSites=true	141; 136; 51; 59	RNSGSFPsPSISPR-, SFPSPSIsPR-----; RNSGSFPsPSISPR-, SFPSPSIsPR-----; RNSGSFPsPSISPR-, SFPSPSIsPR-----; RNSGSFPsPSISPR-, SFPSPSIsPR-----			NSGSFPS*PSIS*PR	2	746.797			16574				16557				58.48				2.568				0.8665				0.0764				1				1.925		human	1
6888	6865	Mitochondrial protein	NDUFV3	NDUFV3 iso2	§157, §162, §164	NADH dehydrogenase [ubiquinone] flavoprotein 3, mitochondrial isoform b precursor	P56181-2	http://www.phosphosite.org/proteinAction.do?id=1279309&showAllSites=true	51	SPSSSSSsSSSDSES, SSSSSSDsESDDEAD, SSSSDSEsDDEADVS			KVTSPSSSSSS*SSSDS*ES*DDEADVSEVTPR	3	1096.07	14002				13983				48.96				2.895				1.6138				0.0001				1				0.961				human	1
6889	6866	Mitochondrial protein	NDUFV3	NDUFV3 iso2	§157, §164	NADH dehydrogenase [ubiquinone] flavoprotein 3, mitochondrial isoform b precursor	P56181-2	http://www.phosphosite.org/proteinAction.do?id=1279309&showAllSites=true	51	SPSSSSSsSSSDSES, SSSSDSEsDDEADVS			KVTSPSSSSSS*SSSDSES*DDEADVSEVTPR	3	1069.42	13043	13308	13009	13172	13038	13294	12994	13167	46.01	47.08	47.59	47.11	4.346	4.286	4.338	3.682	1.3423	1.0006	0.9625	1.0273	0.0173	0.0154	0.0023	0.0231	6	4	15	3	1.809	1.762	1.761	1.381	human	1
6890	6867	Mitochondrial protein	NDUFV3	NDUFV3 iso2	§157, §164	NADH dehydrogenase [ubiquinone] flavoprotein 3, mitochondrial isoform b precursor	P56181-2	http://www.phosphosite.org/proteinAction.do?id=1279309&showAllSites=true	51	SPSSSSSsSSSDSES, SSSSDSEsDDEADVS			KVTSPSSSSSS*SSSDSES*DDEADVSEVTPR	3	1069.42				13142				13125				47.02				3.716				1.0105				0.0155				4				1.523	human	1
6891	6868	Mitochondrial protein	NDUFV3	NDUFV3 iso2	§158, §162, §164	NADH dehydrogenase [ubiquinone] flavoprotein 3, mitochondrial isoform b precursor	P56181-2	http://www.phosphosite.org/proteinAction.do?id=1279309&showAllSites=true	51	PSSSSSSsSSDSESD, SSSSSSDsESDDEAD, SSSSDSEsDDEADVS			KVTSPSSSSSSS*SSDS*ES*DDEADVSEVTPR	3	1096.07	14017				14004				49.01				3.273				1.7003				0.0203				1				1.35				human	1
6892	6869	Mitochondrial protein	NDUFV3	NDUFV3 iso2	§159, §164	NADH dehydrogenase [ubiquinone] flavoprotein 3, mitochondrial isoform b precursor	P56181-2	http://www.phosphosite.org/proteinAction.do?id=1279309&showAllSites=true	51	SSSSSSSsSDSESDD, SSSSDSEsDDEADVS			KVTSPSSSSSSSS*SDSES*DDEADVSEVTPR	3	1069.42		13319				13315				47.11				3.791				0.9452								10				1.407			human	1
6893	6870	Mitochondrial protein	NDUFV3	NDUFV3 iso2	§159, §164	NADH dehydrogenase [ubiquinone] flavoprotein 3, mitochondrial isoform b precursor	P56181-2	http://www.phosphosite.org/proteinAction.do?id=1279309&showAllSites=true	51	SSSSSSSsSDSESDD, SSSSDSEsDDEADVS			VTSPSSSSSSSS*SDSES*DDEADVSEVTPR	3	1026.72			14664				14653				52.74				3.608				1.3839				0.0367				3				1.562		human	1
6894	6871	Mitochondrial protein	NDUFV3	NDUFV3 iso2	§160, §162	NADH dehydrogenase [ubiquinone] flavoprotein 3, mitochondrial isoform b precursor	P56181-2	http://www.phosphosite.org/proteinAction.do?id=1279309&showAllSites=true	51	SSSSSSSsDSESDDE, SSSSSSDsESDDEAD			VTSPSSSSSSSSS*DS*ESDDEADVSEVTPR	3	1026.72				14751				14742				52.01				2.787				1.5285				0.0081				2				1.193	human	1
6895	6872	Mitochondrial protein	NDUFV3	NDUFV3 iso2	§160, §162, §164	NADH dehydrogenase [ubiquinone] flavoprotein 3, mitochondrial isoform b precursor	P56181-2	http://www.phosphosite.org/proteinAction.do?id=1279309&showAllSites=true	51	SSSSSSSsDSESDDE, SSSSSSDsESDDEAD, SSSSDSEsDDEADVS			KVTSPSSSSSSSSS*DS*ES*DDEADVSEVTPR	3	1096.07	13888				13878				48.61				3.715				1.1334				0.0309				19				1.679				human	1
6896	6873	Mitochondrial protein	NDUFV3	NDUFV3 iso2	§160, §164	NADH dehydrogenase [ubiquinone] flavoprotein 3, mitochondrial isoform b precursor	P56181-2	http://www.phosphosite.org/proteinAction.do?id=1279309&showAllSites=true	51	SSSSSSSsDSESDDE, SSSSDSEsDDEADVS			KVTSPSSSSSSSSS*DSES*DDEADVSEVTPR	3	1069.42			13045				13036				47.7				3.984				0.917				0.0176				1				1.614		human	1
6897	6874	Mitochondrial protein	NDUFV3	NDUFV3 iso2	§160, §164	NADH dehydrogenase [ubiquinone] flavoprotein 3, mitochondrial isoform b precursor	P56181-2	http://www.phosphosite.org/proteinAction.do?id=1279309&showAllSites=true	51	SSSSSSSsDSESDDE, SSSSDSEsDDEADVS			VTSPSSSSSSSSS*DSES*DDEADVSEVTPR	3	1026.72			14694	14816			14674	14805			52.83	52.22			3.07	3.723			1.3804	1.3815			0.0138	0.0227			33	1			1.988	1.793	human	1
6898	6875	Mitochondrial protein	NDUFV3	NDUFV3 iso2	§160, §164	NADH dehydrogenase [ubiquinone] flavoprotein 3, mitochondrial isoform b precursor	P56181-2	http://www.phosphosite.org/proteinAction.do?id=1279309&showAllSites=true	51	SSSSSSSsDSESDDE, SSSSDSEsDDEADVS			VTSPSSSSSSSSS*DSES*DDEADVSEVTPR	3	1026.72			14645				14632				52.68				3.095				1.2854				0.0342				7				1.496		human	1
6899	6876	Mitochondrial protein	NDUFV3	NDUFV3 iso2	§164	NADH dehydrogenase [ubiquinone] flavoprotein 3, mitochondrial isoform b precursor	P56181-2	http://www.phosphosite.org/proteinAction.do?id=1279309&showAllSites=true	51	SSSSDSEsDDEADVS			KVTSPSSSSSSSSSDSES*DDEADVSEVTPR	3	1042.76	11824	12090	11886	11958	11820	12076	11881	11949	42.23	43.33	44.03	43.28	5.285	6.047	5.082	5.007	0.8345	1.0632	0.9277	1.084	0.0963	0.0781	0.0585	0.1377	1	1	1	1	2.655	3.135	2.603	2.753	human	1
6900	6877	Mitochondrial protein	NDUFV3	NDUFV3 iso2	§164	NADH dehydrogenase [ubiquinone] flavoprotein 3, mitochondrial isoform b precursor	P56181-2	http://www.phosphosite.org/proteinAction.do?id=1279309&showAllSites=true	51	SSSSDSEsDDEADVS			KVTSPSSSSSSSSSDSES*DDEADVSEVTPR	3	1042.76	11807	12067	11872		11799	12055	11860		42.17	43.25	43.98		4.814	5.372	5.033		0.6476	1.1038	0.9132		0.1008	0.1084	0.1013		1	1	1		2.394	2.789	2.661		human	1
6901	6878	Mitochondrial protein	PANK2	PANK2	§168	pantothenate kinase 2, mitochondrial isoform 2	Q9BZ23	http://www.phosphosite.org/proteinAction.do?id=12355&showAllSites=true	63	EPLRRRAsSASVPAV			RAS*SASVPAVGASAEGTR	3	585.279		9013				8996				33.84				2.998				0.8191				0.01				2				1.845			human	1
6902	6879	Mitochondrial protein	PDHA1; PDHA2	PDHA1; PDHA2	§289, §300; §287, §298	pyruvate dehydrogenase E1 component subunit alpha, somatic form, mitochondrial isoform 1 precursor	P08559; P29803	http://www.phosphosite.org/proteinAction.do?id=1271&showAllSites=true	43; 43	MELQTYRyHGHSMSD, SMSDPGVsYRTREEI; MELQTYRyHGHSMSD, SMSDPGVsYRTREEI	PDHK1, PDHK2, PDHK3, PDHK4, PDK1, PDP1; PDHK1, PDHK2, PDHK3, PDHK4		Y*HGHSMSDPGVS*YR	4	438.911				9323				9304				34.93				1.797				0.6354				0.0378				21				0.992	human	1
6903	6880	Mitochondrial protein	PDHA1; PDHA2	PDHA1; PDHA2	§289, §300; §287, §298	pyruvate dehydrogenase E1 component subunit alpha, somatic form, mitochondrial isoform 1 precursor	P08559; P29803	http://www.phosphosite.org/proteinAction.do?id=1271&showAllSites=true	43; 43	MELQTYRyHGHSMSD, SMSDPGVsYRTREEI; MELQTYRyHGHSMSD, SMSDPGVsYRTREEI	PDHK1, PDHK2, PDHK3, PDHK4, PDK1, PDP1; PDHK1, PDHK2, PDHK3, PDHK4		Y*HGHSM#SDPGVS*YR	3	590.211	9039	6257	6333		9033	6251	6326		33.63	25.42	26.55		2.268	2.336	1.874		0.3145	0.0931	0.2316		0.0206	0.0151	0.001		1	2	1		1.181	1.357	1.254		human	1
6904	6881	Mitochondrial protein	PDHA1; PDHA2	PDHA1; PDHA2	§289, §300; §287, §298	pyruvate dehydrogenase E1 component subunit alpha, somatic form, mitochondrial isoform 1 precursor	P08559; P29803	http://www.phosphosite.org/proteinAction.do?id=1271&showAllSites=true	43; 43	MELQTYRyHGHSMSD, SMSDPGVsYRTREEI; MELQTYRyHGHSMSD, SMSDPGVsYRTREEI	PDHK1, PDHK2, PDHK3, PDHK4, PDK1, PDP1; PDHK1, PDHK2, PDHK3, PDHK4		Y*HGHSM#SDPGVS*YR	3	590.211	8183	9379	7482		8172	9374	7472		31.03	34.97	30.15		2.137	2.634	2.134		0.6047	0.2943	0.8279		0.0528	0.0142	0.0332		1	1	14		1.391	1.676	1.106		human	1
6905	6882	Mitochondrial protein	PDHA1; PDHA2	PDHA1; PDHA2	§289, §300; §287, §298	pyruvate dehydrogenase E1 component subunit alpha, somatic form, mitochondrial isoform 1 precursor	P08559; P29803	http://www.phosphosite.org/proteinAction.do?id=1271&showAllSites=true	43; 43	MELQTYRyHGHSMSD, SMSDPGVsYRTREEI; MELQTYRyHGHSMSD, SMSDPGVsYRTREEI	PDHK1, PDHK2, PDHK3, PDHK4, PDK1, PDP1; PDHK1, PDHK2, PDHK3, PDHK4		Y*HGHSM#SDPGVS*YR	3	590.211			6585				6576				27.3				2.274				0.659				0.0678				1				1.517		human	1
6906	6883	Mitochondrial protein	PDHA1; PDHA2	PDHA1; PDHA2	§289, §301; §287, §299	pyruvate dehydrogenase E1 component subunit alpha, somatic form, mitochondrial isoform 1 precursor	P08559; P29803	http://www.phosphosite.org/proteinAction.do?id=1271&showAllSites=true	43; 43	MELQTYRyHGHSMSD, MSDPGVSyRTREEIQ; MELQTYRyHGHSMSD, MSDPGVSyRTREEIQ			Y*HGHSM#SDPGVSY*R	3	590.211	8738				8718				32.71				1.951				0.5635				0.006				20				1.092				human	1
6907	6884	Mitochondrial protein	PDHA1; PDHA2	PDHA1; PDHA2	§293; §291	pyruvate dehydrogenase E1 component subunit alpha, somatic form, mitochondrial isoform 1 precursor	P08559; P29803	http://www.phosphosite.org/proteinAction.do?id=1271&showAllSites=true	43; 43	TYRYHGHsMSDPGVS; TYRYHGHsMSDPGVS	PDHK1, PDHK2, PDHK3, PDHK4, PDK1, PDP1; PDHK1, PDHK2, PDHK3, PDHK4		HGHS*MSDPGVSYR	3	503.87	6496	6749			6479	6730			25.82	26.89			2.458	2.772			0.7341	0.7692			0.0832	0.111			14	5			1.809	2.192			human	1
6908	6885	Mitochondrial protein	PDHA1; PDHA2	PDHA1; PDHA2	§293; §291	pyruvate dehydrogenase E1 component subunit alpha, somatic form, mitochondrial isoform 1 precursor	P08559; P29803	http://www.phosphosite.org/proteinAction.do?id=1271&showAllSites=true	43; 43	TYRYHGHsMSDPGVS; TYRYHGHsMSDPGVS	PDHK1, PDHK2, PDHK3, PDHK4, PDK1, PDP1; PDHK1, PDHK2, PDHK3, PDHK4		YHGHS*M#SDPGVSYR	3	563.556	5067	5318			5058	5312			21.41	22.5			2.351	2.398			0.6884	0.1903			0.113	0.0688			1	7			1.451	1.587			human	1
6909	6886	Mitochondrial protein	PDHA1; PDHA2	PDHA1; PDHA2	§293, §300; §291, §298	pyruvate dehydrogenase E1 component subunit alpha, somatic form, mitochondrial isoform 1 precursor	P08559; P29803	http://www.phosphosite.org/proteinAction.do?id=1271&showAllSites=true	43; 43	TYRYHGHsMSDPGVS, SMSDPGVsYRTREEI; TYRYHGHsMSDPGVS, SMSDPGVsYRTREEI	PDHK1, PDHK2, PDHK3, PDHK4, PDK1, PDP1; PDHK1, PDHK2, PDHK3, PDHK4		YHGHS*MSDPGVS*YR	2	876.816	9018	9292	9258	9289	9012	9290	9256	9283	33.56	34.71	35.76	34.83	3.241	2.99	3.203	2.83	0.9545	0.8009	0.8395	0.7667	0.057	0.0014	0.0477	0.038	1	1	1	1	2.432	2.085	2.317	2.04	human	1
6910	6887	Mitochondrial protein	PDHA1; PDHA2	PDHA1; PDHA2	§293, §300; §291, §298	pyruvate dehydrogenase E1 component subunit alpha, somatic form, mitochondrial isoform 1 precursor	P08559; P29803	http://www.phosphosite.org/proteinAction.do?id=1271&showAllSites=true	43; 43	TYRYHGHsMSDPGVS, SMSDPGVsYRTREEI; TYRYHGHsMSDPGVS, SMSDPGVsYRTREEI	PDHK1, PDHK2, PDHK3, PDHK4, PDK1, PDP1; PDHK1, PDHK2, PDHK3, PDHK4		YHGHS*MSDPGVS*YR	3	584.879	8994	9270	9238	9265	8991	9269	9235	9262	33.49	34.64	35.7	34.76	2.6	2.88	2.583	2.547	0.4674	0.311	0.4247	0.3238	0.0275	0.0496	0.011	0.0119	3	3	4	3	1.733	1.8	1.729	1.361	human	1
6911	6888	Mitochondrial protein	PDHA1; PDHA2	PDHA1; PDHA2	§293, §300; §291, §298	pyruvate dehydrogenase E1 component subunit alpha, somatic form, mitochondrial isoform 1 precursor	P08559; P29803	http://www.phosphosite.org/proteinAction.do?id=1271&showAllSites=true	43; 43	TYRYHGHsMSDPGVS, SMSDPGVsYRTREEI; TYRYHGHsMSDPGVS, SMSDPGVsYRTREEI	PDHK1, PDHK2, PDHK3, PDHK4, PDK1, PDP1; PDHK1, PDHK2, PDHK3, PDHK4		YHGHS*MSDPGVS*YR	3	584.879			9472				9466				36.41				2.354				0.6168				0.0376				3				1.628		human	1
6912	6889	Mitochondrial protein	PDHA1; PDHA2	PDHA1; PDHA2	§293, §300; §291, §298	pyruvate dehydrogenase E1 component subunit alpha, somatic form, mitochondrial isoform 1 precursor	P08559; P29803	http://www.phosphosite.org/proteinAction.do?id=1271&showAllSites=true	43; 43	TYRYHGHsMSDPGVS, SMSDPGVsYRTREEI; TYRYHGHsMSDPGVS, SMSDPGVsYRTREEI	PDHK1, PDHK2, PDHK3, PDHK4, PDK1, PDP1; PDHK1, PDHK2, PDHK3, PDHK4		YHGHS*MSDPGVS*YR	4	438.911	9083				9075				33.77				2.387				-0.0707				0.017				53				1.242				human	1
6913	6890	Mitochondrial protein	PDHA1; PDHA2	PDHA1; PDHA2	§293, §300; §291, §298	pyruvate dehydrogenase E1 component subunit alpha, somatic form, mitochondrial isoform 1 precursor	P08559; P29803	http://www.phosphosite.org/proteinAction.do?id=1271&showAllSites=true	43; 43	TYRYHGHsMSDPGVS, SMSDPGVsYRTREEI; TYRYHGHsMSDPGVS, SMSDPGVsYRTREEI	PDHK1, PDHK2, PDHK3, PDHK4, PDK1, PDP1; PDHK1, PDHK2, PDHK3, PDHK4		YHGHS*M#SDPGVS*YR	2	884.813	6027	6286	6380		6017	6272	6368		24.39	25.5	26.68		2.38	2.319	2.12		1.1	0.5878	-0.2202		0.0441	0.0474	0.0047		1	1	4		1.588	1.616	1.346		human	1
6914	6891	Mitochondrial protein	PDHA1; PDHA2	PDHA1; PDHA2	§293, §300; §291, §298	pyruvate dehydrogenase E1 component subunit alpha, somatic form, mitochondrial isoform 1 precursor	P08559; P29803	http://www.phosphosite.org/proteinAction.do?id=1271&showAllSites=true	43; 43	TYRYHGHsMSDPGVS, SMSDPGVsYRTREEI; TYRYHGHsMSDPGVS, SMSDPGVsYRTREEI	PDHK1, PDHK2, PDHK3, PDHK4, PDK1, PDP1; PDHK1, PDHK2, PDHK3, PDHK4		YHGHS*M#SDPGVS*YR	3	590.211	5982		6348	6547	5975		6347	6539	24.26		26.6	26.16	2.006		2.159	2.05	0.8171		0.2439	0.7776	0.0073		0.0133	0.0377	2		2	28	1.042		1.477	1.001	human	1
6915	6892	Mitochondrial protein	PDHA1; PDHA2	PDHA1; PDHA2	§293, §300; §291, §298	pyruvate dehydrogenase E1 component subunit alpha, somatic form, mitochondrial isoform 1 precursor	P08559; P29803	http://www.phosphosite.org/proteinAction.do?id=1271&showAllSites=true	43; 43	TYRYHGHsMSDPGVS, SMSDPGVsYRTREEI; TYRYHGHsMSDPGVS, SMSDPGVsYRTREEI	PDHK1, PDHK2, PDHK3, PDHK4, PDK1, PDP1; PDHK1, PDHK2, PDHK3, PDHK4		YHGHS*M#SDPGVS*YR	3	590.211			6819				6807				28.02				1.724				0.8675				0.0627				129				0.889		human	1
6916	6893	Mitochondrial protein	PDHA1; PDHA2	PDHA1; PDHA2	§293, §301; §291, §299	pyruvate dehydrogenase E1 component subunit alpha, somatic form, mitochondrial isoform 1 precursor	P08559; P29803	http://www.phosphosite.org/proteinAction.do?id=1271&showAllSites=true	43; 43	TYRYHGHsMSDPGVS, MSDPGVSyRTREEIQ; TYRYHGHsMSDPGVS, MSDPGVSyRTREEIQ	PDHK1, PDHK2, PDHK3, PDHK4, PDK1, PDP1; PDHK1, PDHK2, PDHK3, PDHK4		YHGHS*M#SDPGVSY*R	3	590.211				8962				8947				33.79				1.832				0.6869				0.0142				25				0.834	human	1
6917	6894	Mitochondrial protein	PDHA1; PDHA2	PDHA1; PDHA2	§295; §293	pyruvate dehydrogenase E1 component subunit alpha, somatic form, mitochondrial isoform 1 precursor	P08559; P29803	http://www.phosphosite.org/proteinAction.do?id=1271&showAllSites=true	43; 43	RYHGHSMsDPGVSYR; RYHGHSMsDPGVSYR			YHGHSMS*DPGVSYR	3	558.224	7804	8082	8102	8108	7802	8074	8101	8107	29.86	31.01	32.16	31.13	3.179	2.853	3.044	2.772	0.4796	0.3796	0.6466	0.3005	0.0095	0.037	0.0596	0.0078	7	10	4	5	1.881	1.823	1.879	1.819	human	1
6918	6895	Mitochondrial protein	PDHA1; PDHA2	PDHA1; PDHA2	§295, §300; §293, §298	pyruvate dehydrogenase E1 component subunit alpha, somatic form, mitochondrial isoform 1 precursor	P08559; P29803	http://www.phosphosite.org/proteinAction.do?id=1271&showAllSites=true	43; 43	RYHGHSMsDPGVSYR, SMSDPGVsYRTREEI; RYHGHSMsDPGVSYR, SMSDPGVsYRTREEI	PDHK1, PDHK2, PDHK3, PDHK4, PDK1, PDP1; PDHK1, PDHK2, PDHK3, PDHK4		YHGHSM#S*DPGVS*YR	3	590.211			7525				7514				30.29				2.158				0.6733				0.0264				5				1.298		human	1
6919	6896	Mitochondrial protein	PDHA1; PDHA2	PDHA1; PDHA2	§300; §298	pyruvate dehydrogenase E1 component subunit alpha, somatic form, mitochondrial isoform 1 precursor	P08559; P29803	http://www.phosphosite.org/proteinAction.do?id=1271&showAllSites=true	43; 43	SMSDPGVsYRTREEI; SMSDPGVsYRTREEI	PDHK1, PDHK2, PDHK3, PDHK4, PDK1, PDP1; PDHK1, PDHK2, PDHK3, PDHK4		PGVS*YR	2	379.665	5495	5751			5477	5732			22.78	23.87			1.593	1.017			-0.0778	0.1812			0.1632	0.1953			127	131			1.17	0.91			human	1
6920	6897	Mitochondrial protein	PPA2	PPA2	200, 215	inorganic pyrophosphatase 2, mitochondrial isoform 2 precursor	Q9H2U2	http://www.phosphosite.org/proteinAction.do?id=17765&showAllSites=true	38	ALIDEGEtDWKLIAI, NANDPEAsKFHDIDD			IDEGET*DWKLIAINANDPEAS*K	4	648.034			7205				7202				29.29				3.487				3.6423				0.1049				13				1.46		human	1
6921	6898	Mitochondrial protein	SHMT1; SHMT1	SHMT1; SHMT1 iso2	180; 180	serine hydroxymethyltransferase, cytosolic isoform 1	P34896; P34896-2	http://www.phosphosite.org/proteinAction.do?id=8102&showAllSites=true	53; 49	KVNPDTGyINYDQLE; KVNPDTGyINYDQLE			VNPDTGY*INYD	3	450.846			5182				5180				22.96				1.843				-0.4322				0.0519				5				0.96		human	1
6922	6899	Mitochondrial protein	SPATA18	SPATA18	§507, §509	mitochondria-eating protein	Q8TC71	http://www.phosphosite.org/proteinAction.do?id=1302662&showAllSites=true	61	VSRCRSRsLSPICPR, RCRSRSLsPICPRSQ			SRS*LS*PICPR	2	666.78			10491				10474				39.59				2.332				0.5863				0.1252				15				1.282		human	1
[truncated: 1 more columns]

## Sheet: Summary
UQ199760-1 PTMSCAN® RESULTS
Table #3: Human Dermal Microvascular Endothelial Cell; Trypsin Digest; IMAC-Fe3+
Samples: Sample 1= scrambled siRNA = CS23088, 23089; Sample 2= NRP-1 siRNA = CS23090, 23091
Legend: * - phosphorylation, # - oxidized methionine, § - published site, Blue Text - CST antibody available, – - no Fold Change determined, Bold Intensity = manually reviewed values. Red intensity = multiple identifications for one m/z.
																						Median=	0.0527315	0.057054	Median=	-0.251046	-2.77556e-17
		Raw Fold Change	Normalized Fold Change														Raw Intensity				Average Intensity		%CV between Replicates		Raw Ratio	Log2 Ratio	Normalized Log2 Ratio	Normalized Ratio	Normalized Fold Change
Index	Index in Detail	Sample 2:1	Sample 2:1	Max %CV	Gene Name	Protein Name	Site	Description	Accession	URL	Peptide	Charge	Calc. m/z	Count in Details	Avg. RT	H or A	(CS23088)	(CS23089)	(CS23090)	(CS23091)	Sample 1	Sample 2	Sample 1	Sample 2	Sample 2:1	Sample 2:1	Sample 2:1	Sample 2:1	Sample 2:1	Species
	Mitochondrial protein
4931	9772	-57.1612	-48.0318	0.555415	ABCB8; ABCB8	ABCB8; ABCB8 iso2	429, 440, 458; 412, 423, 441	ATP-binding cassette sub-family B member 8, mitochondrial	Q9NUT2; Q9NUT2-2	http://www.phosphosite.org/proteinAction.do?id=24585&showAllSites=true	SMANLS*VLFGQVVRGLS*AGARVFEYMALNPCIPLS*GG	4	1031.23	1	109.67	A	5247724	4356095	116999	51014	4.80191e+06	84006.5	0.131297	0.555415	0.0174944	-5.83696	-5.58592	0.0208195	-48.0318	human
3487	6835	-2.39033	-2.00856	0.275978	AGPS	AGPS	118, 121, 135	alkyldihydroxyacetonephosphate synthase, peroxisomal precursor	O00116	http://www.phosphosite.org/proteinAction.do?id=10642&showAllSites=true	Y*PLS*GMGLPTFKEWIQNT*LGVNVEH	4	768.336	1	29.26	A	485635	411154	224193	150980	448394	187587	0.117456	0.275978	0.418352	-1.25721	-1.00617	0.497868	-2.00856	human
3488	6836	-1.52625	-1.28249	0.192204	AMACR	AMACR	188, 190	alpha-methylacyl-CoA racemase isoform 3	Q9UHK6	http://www.phosphosite.org/proteinAction.do?id=1171427&showAllSites=true	TGKGQVIDANM#VEGT*AY*LSSF	4	591.752	1	56.86	A	902459	860893	656187	499165	881676	577676	0.0333361	0.192204	0.655202	-0.609988	-0.358942	0.779736	-1.28249	human
3489	6837	-2.73616	-2.29916	0.0803227	ATAD1	ATAD1	§319	ATPase family AAA domain-containing protein 1	Q8NBU5	http://www.phosphosite.org/proteinAction.do?id=1285860&showAllSites=true	EYVNSTS*EESHDEDEIRPVQQQDLHR	4	805.851	1	45.77	A	759109	825971	306106	273203	792540	289654	0.0596545	0.0803227	0.365476	-1.45215	-1.20111	0.434941	-2.29916	human
3490	6838	-2.73616	-2.29916	0.0803227	ATAD1	ATAD1	§322	ATPase family AAA domain-containing protein 1	Q8NBU5	http://www.phosphosite.org/proteinAction.do?id=1285860&showAllSites=true	EYVNSTSEES*HDEDEIRPVQQQDLHR	4	805.851	2	45.77	A	759109	825971	306106	273203	792540	289654	0.0596545	0.0803227	0.365476	-1.45215	-1.20111	0.434941	-2.29916	human
3491	6840	-1.11268	1.06955	0.0898301	BCKDHA	BCKDH E1-alpha	§337	2-oxoisovalerate dehydrogenase subunit alpha, mitochondrial isoform 1 precursor	P12694	http://www.phosphosite.org/proteinAction.do?id=3410&showAllSites=true	IGHHS*TSDDSSAYR	3	538.218	6	15.665	A	2.70125e+06	2.79265e+06	2.62559e+06	2.31196e+06	2.74695e+06	2.46878e+06	0.0235276	0.0898301	0.898732	-0.154037	0.0970084	1.06955	1.06955	human
3492	6841	-1.27687	-1.07294	0.230948	BCKDHA	BCKDH E1-alpha	§337, §343	2-oxoisovalerate dehydrogenase subunit alpha, mitochondrial isoform 1 precursor	P12694	http://www.phosphosite.org/proteinAction.do?id=3410&showAllSites=true	IGHHS*TSDDSS*AYRSVDEVNYWDKQDHPISR	6	627.767	1	55.23	A	1363207	980472	944833	890650	1.17184e+06	917742	0.230948	0.0417472	0.783163	-0.352615	-0.10157	0.932018	-1.07294	human
3493	6842	-1.27727	-1.07327	0.117975	BCKDHA	BCKDH E1-alpha	§337, §345	2-oxoisovalerate dehydrogenase subunit alpha, mitochondrial isoform 1 precursor	P12694	http://www.phosphosite.org/proteinAction.do?id=3410&showAllSites=true	IGHHS*TSDDSSAY*RSVDEVNYWDKQDHPISR	5	753.119	1	56.15	A	9.86009e+06	9.98745e+06	7.12139e+06	8.41766e+06	9.92377e+06	7.76952e+06	0.00907511	0.117975	0.782921	-0.353062	-0.102017	0.93173	-1.07327	human
3494	6843	-1.15273	1.03239	0.142776	BCKDHA	BCKDH E1-alpha	§337, §347	2-oxoisovalerate dehydrogenase subunit alpha, mitochondrial isoform 1 precursor	P12694	http://www.phosphosite.org/proteinAction.do?id=3410&showAllSites=true	IGHHS*TSDDSSAYRS*VDEVNYWDK	3	976.722	3	60.31	A	4.42373e+06	4.39138e+06	3.43755e+06	4.20959e+06	4.40755e+06	3.82357e+06	0.00519005	0.142776	0.867503	-0.20506	0.0459859	1.03239	1.03239	human
3495	6845	1.89673	2.25724	0.26351	BCKDHA	BCKDH E1-alpha	§338, §339	2-oxoisovalerate dehydrogenase subunit alpha, mitochondrial isoform 1 precursor	P12694	http://www.phosphosite.org/proteinAction.do?id=3410&showAllSites=true	IGHHST*S*DDSSAYR	3	564.873	2	18.37	A	58849.2	73040.5	101773	148385	65944.9	125079	0.15217	0.26351	1.89673	0.923513	1.17456	2.25724	2.25724	human
3496	6847	-1.27727	-1.07327	0.117975	BCKDHA	BCKDH E1-alpha	§338, §347	2-oxoisovalerate dehydrogenase subunit alpha, mitochondrial isoform 1 precursor	P12694	http://www.phosphosite.org/proteinAction.do?id=3410&showAllSites=true	IGHHST*SDDSSAYRS*VDEVNYWDKQDHPISR	5	753.119	2	56.15	A	9.86009e+06	9.98745e+06	7.12139e+06	8.41766e+06	9.92377e+06	7.76952e+06	0.00907511	0.117975	0.782921	-0.353062	-0.102017	0.93173	-1.07327	human
3497	6848	-1.27727	-1.07327	0.117975	BCKDHA	BCKDH E1-alpha	§339, §347	2-oxoisovalerate dehydrogenase subunit alpha, mitochondrial isoform 1 precursor	P12694	http://www.phosphosite.org/proteinAction.do?id=3410&showAllSites=true	IGHHSTS*DDSSAYRS*VDEVNYWDKQDHPISR	5	753.119	2	56.15	A	9.86009e+06	9.98745e+06	7.12139e+06	8.41766e+06	9.92377e+06	7.76952e+06	0.00907511	0.117975	0.782921	-0.353062	-0.102017	0.93173	-1.07327	human
3498	6849	-2.10688	-1.77039	0.209178	CHCHD3	CHCHD3	§49	coiled-coil-helix-coiled-coil-helix domain-containing protein 3, mitochondrial precursor	Q9NX63	http://www.phosphosite.org/proteinAction.do?id=10282&showAllSites=true	Y*SGAYGASVSDEELK	2	828.346	4	56.1633	A	667510	795639	398590	295871	731575	347230	0.123843	0.209178	0.474634	-1.07511	-0.824066	0.564848	-1.77039	human
3499	6852	-1.04787	1.1357	0.105657	CXorf23; CXorf23	CXorf23; CXorf23 iso3	§15, §17; §15, §17	hypothetical protein LOC256643	A2AJT9; A2AJT9-3	http://www.phosphosite.org/proteinAction.do?id=13445&showAllSites=true	S*LS*PVPR	2	458.19	5	38.4275	A	728730	800224	784056	675045	764477	729550	0.066129	0.105657	0.954313	-0.0674653	0.18358	1.1357	1.1357	human
3500	6853	1.09187	1.2994	0.071957	CXorf23; CXorf23	CXorf23; CXorf23 iso3	§78, §80; §78, §80	hypothetical protein LOC256643	A2AJT9; A2AJT9-3	http://www.phosphosite.org/proteinAction.do?id=13445&showAllSites=true	GNIYYQSYEHRS*PS*PNIR	3	780.998	1	51.44	A	1.69057e+06	1.72801e+06	1.77137e+06	1.96129e+06	1.70929e+06	1.86633e+06	0.0154867	0.071957	1.09187	0.126805	0.377851	1.2994	1.2994	human
3501	6854	-1.867	-1.56881	0.0690701	DCAF5	WDR22	§648, §651	DDB1- and CUL4-associated factor 5	Q96JK2	http://www.phosphosite.org/proteinAction.do?id=18646&showAllSites=true	STSTLEIQPSRAS*PTS*DIESVER	3	884.06	3	74.2467	A	5.06252e+06	4.75139e+06	2.4999e+06	2.75662e+06	4.90695e+06	2.62826e+06	0.0448358	0.0690701	0.535619	-0.90072	-0.649675	0.637424	-1.56881	human
3502	6855	-1.867	-1.56881	0.0690701	DCAF5	WDR22	§648, 655	DDB1- and CUL4-associated factor 5	Q96JK2	http://www.phosphosite.org/proteinAction.do?id=18646&showAllSites=true	STSTLEIQPSRAS*PTSDIES*VER	3	884.06	3	74.2467	A	5.06252e+06	4.75139e+06	2.4999e+06	2.75662e+06	4.90695e+06	2.62826e+06	0.0448358	0.0690701	0.535619	-0.90072	-0.649675	0.637424	-1.56881	human
3503	6856	1.14406	1.36151	0.345361	FSIP2	FSIP2	4126, 4132, 4135	fibrous sheath-interacting protein 2	Q5CZC0	http://www.phosphosite.org/proteinAction.do?id=23323&showAllSites=true	LQSNLTEFTS*LPRSSS*DYS*TMLSHSFLEDVIRRLLSQLIPPPITCSS	5	1113.53	1	94.66	A	2269376	3735908	3602885	3267514	3002642	3.4352e+06	0.345361	0.0690333	1.14406	0.194161	0.445207	1.36151	1.36151	human
3504	6857	-3.99642	-3.35814	0.0255219	FUNDC2	FUNDC2	§151	FUN14 domain-containing protein 2	Q9BWH2	http://www.phosphosite.org/proteinAction.do?id=3643093&showAllSites=true	S*NQIPTEVR	2	562.261	2	37.9	A	7.30095e+06	7.42598e+06	1.87577e+06	1.80926e+06	7.36346e+06	1.84252e+06	0.0120068	0.0255219	0.250224	-1.99871	-1.74766	0.297784	-3.35814	human
3505	6858	-1.45071	-1.21901	0.0546836	GK	GLPK	284, 285, 295	glycerol kinase isoform b	P32189	http://www.phosphosite.org/proteinAction.do?id=1298566&showAllSites=true	ISGCLGDQSAALVGQMCFQIGQAKNT*Y*GTGCFLLCNT*GHK	5	921.389	1	126.19	A	5.6478e+06	5.97757e+06	4.16172e+06	3.85186e+06	5.81268e+06	4.00679e+06	0.0401155	0.0546836	0.689319	-0.536757	-0.285712	0.820337	-1.21901	human
3506	6859	-1.07914	1.10279	0.0671907	MCCC1	MCCC1	591	methylcrotonoyl-CoA carboxylase subunit alpha, mitochondrial precursor	Q96RQ3	http://www.phosphosite.org/proteinAction.do?id=9965&showAllSites=true	YSM#QIEDKTFQVLGNLYS*EGDCTYLK	4	800.357	1	79.31	A	4.08657e+06	3.71587e+06	3.48637e+06	3.74385e+06	3.90122e+06	3.61511e+06	0.0671907	0.0503619	0.926661	-0.109887	0.141159	1.10279	1.10279	human
3507	6860	-1.20331	-1.01112	0.329952	MPST; MPST	MPST; MPST iso3	66, 108, 109; 86, 128, 129	3-mercaptopyruvate sulfurtransferase isoform 2	P25325; J3KPV7	http://www.phosphosite.org/proteinAction.do?id=12867&showAllSites=true	DIDQCS*DRTSPYDHMLPGAEHFAEYAGRLGVGAATHVVIYDASDQGLY*S*APR	5	1184.71	1	156.76	A	757174	1218005	852675	788784	987590	820730	0.329952	0.0550459	0.831043	-0.267005	-0.0159591	0.988999	-1.01112	human
3508	6862	-1.58088	-1.32839	0.153567	MTUS1; MTUS1; MTUS1; MTUS1	MTUS1; MTUS1 iso2; MTUS1 iso3; MTUS1 iso6	§1241, §1245, §1255; §1187, §1191, §1201; §407, §411, §421; §488, §492, §502	microtubule-associated tumor suppressor 1 isoform 1	Q9ULD2; Q9ULD2-2; Q9ULD2-3; Q9ULD2-6	http://www.phosphosite.org/proteinAction.do?id=7803&showAllSites=true	LHNGDLCS*PKRS*PTSSAIPLQS*PR	4	715.317	3	51.455	A	1.05097e+06	933278	559432	695727	992126	627580	0.0838847	0.153567	0.63256	-0.660725	-0.40968	0.752791	-1.32839	human
3509	6863	-1.03141	1.15383	0.0705051	MTUS1; MTUS1; MTUS1; MTUS1	MTUS1; MTUS1 iso2; MTUS1 iso3; MTUS1 iso6	§1245, §1255; §1191, §1201; §411, §421; §492, §502	microtubule-associated tumor suppressor 1 isoform 1	Q9ULD2; Q9ULD2-2; Q9ULD2-3; Q9ULD2-6	http://www.phosphosite.org/proteinAction.do?id=7803&showAllSites=true	RS*PTSSAIPLQS*PR	3	552.922	2	45.935	A	763089	798695	719366	794857	780892	757111	0.0322416	0.0705051	0.969547	-0.0446179	0.206428	1.15383	1.15383	human
3510	6864	-1.00996	1.17833	0.16518	MTUS1; MTUS1; MTUS1; MTUS1	MTUS1; MTUS1 iso2; MTUS1 iso3; MTUS1 iso6	§1264, §1268; §1210, §1214; §430, §434; §511, §515	microtubule-associated tumor suppressor 1 isoform 1	Q9ULD2; Q9ULD2-2; Q9ULD2-3; Q9ULD2-6	http://www.phosphosite.org/proteinAction.do?id=7803&showAllSites=true	NSGSFPS*PSIS*PR	2	746.797	1	58.48	A	2339080	2957748	2727606	2516984	2648414	2622295	0.16518	0.0567946	0.990138	-0.0142987	0.236747	1.17833	1.17833	human
3511	6865	-2.66427	-2.23875	0.0872838	NDUFV3	NDUFV3 iso2	§157, §162, §164	NADH dehydrogenase [ubiquinone] flavoprotein 3, mitochondrial isoform b precursor	P56181-2	http://www.phosphosite.org/proteinAction.do?id=1279309&showAllSites=true	KVTSPSSSSSS*SSSDS*ES*DDEADVSEVTPR	3	1096.07	1	48.96	A	3.69687e+06	3.26706e+06	1.24214e+06	1.37168e+06	3.48197e+06	1.30691e+06	0.0872838	0.0700911	0.375337	-1.41374	-1.1627	0.446677	-2.23875	human
3512	6866	2.80037	3.33263	0.0793407	NDUFV3	NDUFV3 iso2	§157, §164	NADH dehydrogenase [ubiquinone] flavoprotein 3, mitochondrial isoform b precursor	P56181-2	http://www.phosphosite.org/proteinAction.do?id=1279309&showAllSites=true	KVTSPSSSSSS*SSSDSES*DDEADVSEVTPR	3	1069.42	5	46.9475	A	2.56081e+06	2.53417e+06	6.73368e+06	7.53414e+06	2.54749e+06	7.13391e+06	0.00739314	0.0793407	2.80037	1.48562	1.73666	3.33263	3.33263	human
3513	6868	-2.66427	-2.23875	0.0872838	NDUFV3	NDUFV3 iso2	§158, §162, §164	NADH dehydrogenase [ubiquinone] flavoprotein 3, mitochondrial isoform b precursor	P56181-2	http://www.phosphosite.org/proteinAction.do?id=1279309&showAllSites=true	KVTSPSSSSSSS*SSDS*ES*DDEADVSEVTPR	3	1096.07	1	48.96	A	3.69687e+06	3.26706e+06	1.24214e+06	1.37168e+06	3.48197e+06	1.30691e+06	0.0872838	0.0700911	0.375337	-1.41374	-1.1627	0.446677	-2.23875	human
3514	6870	2.22799	2.65147	0.109355	NDUFV3	NDUFV3 iso2	§159, §164	NADH dehydrogenase [ubiquinone] flavoprotein 3, mitochondrial isoform b precursor	P56181-2	http://www.phosphosite.org/proteinAction.do?id=1279309&showAllSites=true	VTSPSSSSSSSS*SDSES*DDEADVSEVTPR	3	1026.72	2	52.74	A	641267	549212	1.29998e+06	1.3524e+06	595240	1.32619e+06	0.109355	0.0279479	2.22799	1.15575	1.40679	2.65147	2.65147	human
3515	6871	2.22799	2.65147	0.109355	NDUFV3	NDUFV3 iso2	§160, §162	NADH dehydrogenase [ubiquinone] flavoprotein 3, mitochondrial isoform b precursor	P56181-2	http://www.phosphosite.org/proteinAction.do?id=1279309&showAllSites=true	VTSPSSSSSSSSS*DS*ESDDEADVSEVTPR	3	1026.72	1	52.74	A	641267	549212	1.29998e+06	1.3524e+06	595240	1.32619e+06	0.109355	0.0279479	2.22799	1.15575	1.40679	2.65147	2.65147	human
3516	6872	-2.66427	-2.23875	0.0872838	NDUFV3	NDUFV3 iso2	§160, §162, §164	NADH dehydrogenase [ubiquinone] flavoprotein 3, mitochondrial isoform b precursor	P56181-2	http://www.phosphosite.org/proteinAction.do?id=1279309&showAllSites=true	KVTSPSSSSSSSSS*DS*ES*DDEADVSEVTPR	3	1096.07	1	48.96	A	3.69687e+06	3.26706e+06	1.24214e+06	1.37168e+06	3.48197e+06	1.30691e+06	0.0872838	0.0700911	0.375337	-1.41374	-1.1627	0.446677	-2.23875	human
3517	6874	2.22799	2.65147	0.109355	NDUFV3	NDUFV3 iso2	§160, §164	NADH dehydrogenase [ubiquinone] flavoprotein 3, mitochondrial isoform b precursor	P56181-2	http://www.phosphosite.org/proteinAction.do?id=1279309&showAllSites=true	VTSPSSSSSSSSS*DSES*DDEADVSEVTPR	3	1026.72	4	52.74	A	641267	549212	1.29998e+06	1.3524e+06	595240	1.32619e+06	0.109355	0.0279479	2.22799	1.15575	1.40679	2.65147	2.65147	human
3518	6876	3.17358	3.77678	0.111532	NDUFV3	NDUFV3 iso2	§164	NADH dehydrogenase [ubiquinone] flavoprotein 3, mitochondrial isoform b precursor	P56181-2	http://www.phosphosite.org/proteinAction.do?id=1279309&showAllSites=true	KVTSPSSSSSSSSSDSES*DDEADVSEVTPR	3	1042.76	7	43.2175	A	1.43181e+06	1.67698e+06	4.83727e+06	5.02871e+06	1.55439e+06	4.93299e+06	0.111532	0.0274424	3.17358	1.66611	1.91716	3.77678	3.77678	human
3519	6878	-1.79454	-1.50793	0.173705	PANK2	PANK2	§168	pantothenate kinase 2, mitochondrial isoform 2	Q9BZ23	http://www.phosphosite.org/proteinAction.do?id=12355&showAllSites=true	RAS*SASVPAVGASAEGTR	3	585.279	1	33.84	A	276125	353455	169039	181793	314790	175416	0.173705	0.0514102	0.557247	-0.843611	-0.592565	0.663163	-1.50793	human
3520	6880	-1.12369	1.05907	0.0303394	PDHA1; PDHA2	PDHA1; PDHA2	§289, §300; §287, §298	pyruvate dehydrogenase E1 component subunit alpha, somatic form, mitochondrial isoform 1 precursor	P08559; P29803	http://www.phosphosite.org/proteinAction.do?id=1271&showAllSites=true	Y*HGHSM#SDPGVS*YR	3	590.211	8	28.5333	A	4.7314e+06	4.62748e+06	4.07501e+06	4.25369e+06	4.67944e+06	4.16435e+06	0.0157041	0.0303394	0.889925	-0.168244	0.0828015	1.05907	1.05907	human
3521	6883	-1.12369	1.05907	0.0303394	PDHA1; PDHA2	PDHA1; PDHA2	§289, §301; §287, §299	pyruvate dehydrogenase E1 component subunit alpha, somatic form, mitochondrial isoform 1 precursor	P08559; P29803	http://www.phosphosite.org/proteinAction.do?id=1271&showAllSites=true	Y*HGHSM#SDPGVSY*R	3	590.211	1	28.5333	A	4.7314e+06	4.62748e+06	4.07501e+06	4.25369e+06	4.67944e+06	4.16435e+06	0.0157041	0.0303394	0.889925	-0.168244	0.0828015	1.05907	1.05907	human
3522	6885	-2.47763	-2.08192	0.253046	PDHA1; PDHA2	PDHA1; PDHA2	§293; §291	pyruvate dehydrogenase E1 component subunit alpha, somatic form, mitochondrial isoform 1 precursor	P08559; P29803	http://www.phosphosite.org/proteinAction.do?id=1271&showAllSites=true	YHGHS*M#SDPGVSYR	3	563.556	4	21.955	A	964700	952650	317698	456166	958675	386932	0.008888	0.253046	0.403611	-1.30896	-1.05792	0.480325	-2.08192	human
3523	6887	-1.26647	-1.0642	0.0522005	PDHA1; PDHA2	PDHA1; PDHA2	§293, §300; §291, §298	pyruvate dehydrogenase E1 component subunit alpha, somatic form, mitochondrial isoform 1 precursor	P08559; P29803	http://www.phosphosite.org/proteinAction.do?id=1271&showAllSites=true	YHGHS*MSDPGVS*YR	3	584.879	17	34.6475	A	1.58199e+08	1.70325e+08	1.25416e+08	1.33984e+08	1.64262e+08	1.297e+08	0.0522005	0.0467114	0.789593	-0.340818	-0.0897729	0.939671	-1.0642	human
3524	6893	-1.12369	1.05907	0.0303394	PDHA1; PDHA2	PDHA1; PDHA2	§293, §301; §291, §299	pyruvate dehydrogenase E1 component subunit alpha, somatic form, mitochondrial isoform 1 precursor	P08559; P29803	http://www.phosphosite.org/proteinAction.do?id=1271&showAllSites=true	YHGHS*M#SDPGVSY*R	3	590.211	1	28.5333	A	4.7314e+06	4.62748e+06	4.07501e+06	4.25369e+06	4.67944e+06	4.16435e+06	0.0157041	0.0303394	0.889925	-0.168244	0.0828015	1.05907	1.05907	human
3525	6894	-2.94116	-2.47142	0.0501879	PDHA1; PDHA2	PDHA1; PDHA2	§295; §293	pyruvate dehydrogenase E1 component subunit alpha, somatic form, mitochondrial isoform 1 precursor	P08559; P29803	http://www.phosphosite.org/proteinAction.do?id=1271&showAllSites=true	YHGHSMS*DPGVSYR	3	558.224	4	31.04	A	1.05829e+07	9.85752e+06	3.43874e+06	3.51104e+06	1.02202e+07	3.47489e+06	0.0501879	0.0147122	0.340002	-1.55638	-1.30534	0.404626	-2.47142	human
3526	6895	-1.12369	1.05907	0.0303394	PDHA1; PDHA2	PDHA1; PDHA2	§295, §300; §293, §298	pyruvate dehydrogenase E1 component subunit alpha, somatic form, mitochondrial isoform 1 precursor	P08559; P29803	http://www.phosphosite.org/proteinAction.do?id=1271&showAllSites=true	YHGHSM#S*DPGVS*YR	3	590.211	1	28.5333	A	4.7314e+06	4.62748e+06	4.07501e+06	4.25369e+06	4.67944e+06	4.16435e+06	0.0157041	0.0303394	0.889925	-0.168244	0.0828015	1.05907	1.05907	human
3527	6896	-1.23194	-1.03518	0.384754	PDHA1; PDHA2	PDHA1; PDHA2	§300; §298	pyruvate dehydrogenase E1 component subunit alpha, somatic form, mitochondrial isoform 1 precursor	P08559; P29803	http://www.phosphosite.org/proteinAction.do?id=1271&showAllSites=true	PGVS*YR	2	379.665	2	23.325	A	374684	654755	346571	489053	514719	417812	0.384754	0.241137	0.811728	-0.300931	-0.0498854	0.966013	-1.03518	human
3528	6897	-1.56636	-1.31619	0.0591699	PPA2	PPA2	200, 215	inorganic pyrophosphatase 2, mitochondrial isoform 2 precursor	Q9H2U2	http://www.phosphosite.org/proteinAction.do?id=17765&showAllSites=true	IDEGET*DWKLIAINANDPEAS*K	4	648.034	1	29.29	A	3.93197e+06	4.27536e+06	2.66516e+06	2.57459e+06	4.10367e+06	2.61987e+06	0.0591699	0.0244438	0.638423	-0.647416	-0.39637	0.759767	-1.31619	human
3529	6898	-1.08623	1.0956	0.0859059	SHMT1; SHMT1	SHMT1; SHMT1 iso2	180; 180	serine hydroxymethyltransferase, cytosolic isoform 1	P34896; P34896-2	http://www.phosphosite.org/proteinAction.do?id=8102&showAllSites=true	VNPDTGY*INYD	3	450.846	1	22.96	A	4.38903e+06	4.07872e+06	4.13455e+06	3.66101e+06	4.23388e+06	3.89778e+06	0.0518253	0.0859059	0.920617	-0.119327	0.131718	1.0956	1.0956	human
3530	6899	-1.70131	-1.42959	0.145964	SPATA18	SPATA18	§507, §509	mitochondria-eating protein	Q8TC71	http://www.phosphosite.org/proteinAction.do?id=1302662&showAllSites=true	SRS*LS*PICPR	2	666.78	1	39.59	A	623453	731722	439379	357166	677587	398273	0.112986	0.145964	0.587781	-0.76665	-0.515604	0.6995	-1.42959	human

## Sheet: Fold change by protein type
Q199760-1 PTMSCAN® RESULTS
Table #3: Human Dermal Microvascular Endothelial Cell; Trypsin Digest; IMAC-Fe3+
Samples: Sample 1= scrambled siRNA = CS23088, 23089; Sample 2= NRP-1 siRNA = CS23090, 23091
Legend: * - phosphorylation, # - oxidized methionine, § - published site, Blue Text - CST antibody available, – - no Fold Change determined, Bold Intensity = manually reviewed values. Red intensity = multiple identifications for one m/z.
		Raw Fold Change	Normalized Fold Change		Average Intensity													Raw Intensity				Average Intensity		%CV between Replicates		Raw Ratio	Log2 Ratio	Normalized Log2 Ratio	Normalized Ratio	Normalized Fold Change
Index	Index in Detail	Sample 2:1	Sample 2:1	Max %CV	Sample 1	Gene Name	Protein Name	Site	Description	Accession	URL	Peptide	Charge	Calc. m/z	Count in Details	Avg. RT	H or A	(CS23088)	(CS23089)	(CS23090)	(CS23091)	Sample 1	Sample 2	Sample 1	Sample 2	Sample 2:1	Sample 2:1	Sample 2:1	Sample 2:1	Sample 2:1	Species
	Mitochondrial protein
346	9772	-57.1612	-48.0318	0.555415	4.80191e+06	ABCB8; ABCB8	ABCB8; ABCB8 iso2	429, 440, 458; 412, 423, 441	ATP-binding cassette sub-family B member 8, mitochondrial	Q9NUT2; Q9NUT2-2	http://www.phosphosite.org/proteinAction.do?id=24585&showAllSites=true	SMANLS*VLFGQVVRGLS*AGARVFEYMALNPCIPLS*GG	4	1031.23	1	109.67	A	5247724	4356095	116999	51014	4.80191e+06	84006.5	0.131297	0.555415	0.0174944	-5.83696	-5.58592	0.0208195	-48.0318	human
262	6837	-2.73616	-2.29916	0.0803227	792540	ATAD1	ATAD1	§319	ATPase family AAA domain-containing protein 1	Q8NBU5	http://www.phosphosite.org/proteinAction.do?id=1285860&showAllSites=true	EYVNSTS*EESHDEDEIRPVQQQDLHR	4	805.851	1	45.77	A	759109	825971	306106	273203	792540	289654	0.0596545	0.0803227	0.365476	-1.45215	-1.20111	0.434941	-2.29916	human
263	6838	-2.73616	-2.29916	0.0803227	792540	ATAD1	ATAD1	§322	ATPase family AAA domain-containing protein 1	Q8NBU5	http://www.phosphosite.org/proteinAction.do?id=1285860&showAllSites=true	EYVNSTSEES*HDEDEIRPVQQQDLHR	4	805.851	2	45.77	A	759109	825971	306106	273203	792540	289654	0.0596545	0.0803227	0.365476	-1.45215	-1.20111	0.434941	-2.29916	human
264	6857	-3.99642	-3.35814	0.0255219	7.36346e+06	FUNDC2	FUNDC2	§151	FUN14 domain-containing protein 2	Q9BWH2	http://www.phosphosite.org/proteinAction.do?id=3643093&showAllSites=true	S*NQIPTEVR	2	562.261	2	37.9	A	7.30095e+06	7.42598e+06	1.87577e+06	1.80926e+06	7.36346e+06	1.84252e+06	0.0120068	0.0255219	0.250224	-1.99871	-1.74766	0.297784	-3.35814	human
265	6865	-2.66427	-2.23875	0.0872838	3.48197e+06	NDUFV3	NDUFV3 iso2	§157, §162, §164	NADH dehydrogenase [ubiquinone] flavoprotein 3, mitochondrial isoform b precursor	P56181-2	http://www.phosphosite.org/proteinAction.do?id=1279309&showAllSites=true	KVTSPSSSSSS*SSSDS*ES*DDEADVSEVTPR	3	1096.07	1	48.96	A	3.69687e+06	3.26706e+06	1.24214e+06	1.37168e+06	3.48197e+06	1.30691e+06	0.0872838	0.0700911	0.375337	-1.41374	-1.1627	0.446677	-2.23875	human
266	6866	2.80037	3.33263	0.0793407	2.54749e+06	NDUFV3	NDUFV3 iso2	§157, §164	NADH dehydrogenase [ubiquinone] flavoprotein 3, mitochondrial isoform b precursor	P56181-2	http://www.phosphosite.org/proteinAction.do?id=1279309&showAllSites=true	KVTSPSSSSSS*SSSDSES*DDEADVSEVTPR	3	1069.42	5	46.9475	A	2.56081e+06	2.53417e+06	6.73368e+06	7.53414e+06	2.54749e+06	7.13391e+06	0.00739314	0.0793407	2.80037	1.48562	1.73666	3.33263	3.33263	human
267	6868	-2.66427	-2.23875	0.0872838	3.48197e+06	NDUFV3	NDUFV3 iso2	§158, §162, §164	NADH dehydrogenase [ubiquinone] flavoprotein 3, mitochondrial isoform b precursor	P56181-2	http://www.phosphosite.org/proteinAction.do?id=1279309&showAllSites=true	KVTSPSSSSSSS*SSDS*ES*DDEADVSEVTPR	3	1096.07	1	48.96	A	3.69687e+06	3.26706e+06	1.24214e+06	1.37168e+06	3.48197e+06	1.30691e+06	0.0872838	0.0700911	0.375337	-1.41374	-1.1627	0.446677	-2.23875	human
268	6870	2.22799	2.65147	0.109355	595240	NDUFV3	NDUFV3 iso2	§159, §164	NADH dehydrogenase [ubiquinone] flavoprotein 3, mitochondrial isoform b precursor	P56181-2	http://www.phosphosite.org/proteinAction.do?id=1279309&showAllSites=true	VTSPSSSSSSSS*SDSES*DDEADVSEVTPR	3	1026.72	2	52.74	A	641267	549212	1.29998e+06	1.3524e+06	595240	1.32619e+06	0.109355	0.0279479	2.22799	1.15575	1.40679	2.65147	2.65147	human
269	6871	2.22799	2.65147	0.109355	595240	NDUFV3	NDUFV3 iso2	§160, §162	NADH dehydrogenase [ubiquinone] flavoprotein 3, mitochondrial isoform b precursor	P56181-2	http://www.phosphosite.org/proteinAction.do?id=1279309&showAllSites=true	VTSPSSSSSSSSS*DS*ESDDEADVSEVTPR	3	1026.72	1	52.74	A	641267	549212	1.29998e+06	1.3524e+06	595240	1.32619e+06	0.109355	0.0279479	2.22799	1.15575	1.40679	2.65147	2.65147	human
270	6872	-2.66427	-2.23875	0.0872838	3.48197e+06	NDUFV3	NDUFV3 iso2	§160, §162, §164	NADH dehydrogenase [ubiquinone] flavoprotein 3, mitochondrial isoform b precursor	P56181-2	http://www.phosphosite.org/proteinAction.do?id=1279309&showAllSites=true	KVTSPSSSSSSSSS*DS*ES*DDEADVSEVTPR	3	1096.07	1	48.96	A	3.69687e+06	3.26706e+06	1.24214e+06	1.37168e+06	3.48197e+06	1.30691e+06	0.0872838	0.0700911	0.375337	-1.41374	-1.1627	0.446677	-2.23875	human
271	6874	2.22799	2.65147	0.109355	595240	NDUFV3	NDUFV3 iso2	§160, §164	NADH dehydrogenase [ubiquinone] flavoprotein 3, mitochondrial isoform b precursor	P56181-2	http://www.phosphosite.org/proteinAction.do?id=1279309&showAllSites=true	VTSPSSSSSSSSS*DSES*DDEADVSEVTPR	3	1026.72	4	52.74	A	641267	549212	1.29998e+06	1.3524e+06	595240	1.32619e+06	0.109355	0.0279479	2.22799	1.15575	1.40679	2.65147	2.65147	human
272	6876	3.17358	3.77678	0.111532	1.55439e+06	NDUFV3	NDUFV3 iso2	§164	NADH dehydrogenase [ubiquinone] flavoprotein 3, mitochondrial isoform b precursor	P56181-2	http://www.phosphosite.org/proteinAction.do?id=1279309&showAllSites=true	KVTSPSSSSSSSSSDSES*DDEADVSEVTPR	3	1042.76	7	43.2175	A	1.43181e+06	1.67698e+06	4.83727e+06	5.02871e+06	1.55439e+06	4.93299e+06	0.111532	0.0274424	3.17358	1.66611	1.91716	3.77678	3.77678	human
273	6885	-2.47763	-2.08192	0.253046	958675	PDHA1; PDHA2	PDHA1; PDHA2	§293; §291	pyruvate dehydrogenase E1 component subunit alpha, somatic form, mitochondrial isoform 1 precursor	P08559; P29803	http://www.phosphosite.org/proteinAction.do?id=1271&showAllSites=true	YHGHS*M#SDPGVSYR	3	563.556	4	21.955	A	964700	952650	317698	456166	958675	386932	0.008888	0.253046	0.403611	-1.30896	-1.05792	0.480325	-2.08192	human
274	6894	-2.94116	-2.47142	0.0501879	1.02202e+07	PDHA1; PDHA2	PDHA1; PDHA2	§295; §293	pyruvate dehydrogenase E1 component subunit alpha, somatic form, mitochondrial isoform 1 precursor	P08559; P29803	http://www.phosphosite.org/proteinAction.do?id=1271&showAllSites=true	YHGHSMS*DPGVSYR	3	558.224	4	31.04	A	1.05829e+07	9.85752e+06	3.43874e+06	3.51104e+06	1.02202e+07	3.47489e+06	0.0501879	0.0147122	0.340002	-1.55638	-1.30534	0.404626	-2.47142	human
